# Supplementary material for: A Dual pH/O2 Sensing Film Based on Functionalized Electrospun Nanofibers for Real-Time Monitoring of Cellular Metabolism
Source: Molecules. 2022 Feb 28;27(5):1586. doi: 10.3390/molecules27051586 (PMC8911770; doi:10.3390/molecules27051586)
Supplement: Supplementary file 1 [file molecules-27-01586-s001.zip]

Archive with 1 entries (1 files):
- molecules-1606075-supplementary.pdf
